# Supplementary material for: Embryonic origin and genetic basis of cave associated phenotypes in the isopod crustacean Asellus aquaticus
Source: Sci Rep. 2018 Nov 8;8:16589. doi: 10.1038/s41598-018-34405-8 (PMC6224564; doi:10.1038/s41598-018-34405-8)
Supplement: Supplementary file 2 — Supplementary Table 1 [file 41598_2018_34405_MOESM2_ESM.xlsx]

## Sheet: Sheet1
animal number	brood	average antennal article number	color	sob genotype	pax2 genotype	pointed genotype	disco genotype
4	brood 1	10.5	brown	1	1	1	1		2= two copies of cave allele
8	brood 1	11	orange	1	1	2	0		1= one copy of cave allele
12	brood 2	12	black	0	1	1	1		0= no copies of cave allele
13	brood 2	10	red	1	2	1	1		NA= genotype not known.
14	brood 2	12	brown	2	0	1	1		average antennal article number is averaging the right and left antennae
15	brood 2	10	brown	1	1	1	0		animal number is not consecutive as DNA was not good for some individuals
16	brood 2	10	brown	1	1	1	0
17	brood 2	11.5	brown	1	1	1	1
19	brood 2	12	red	2	2	1	0
20	brood 2	10.5	red	1	2	1	0
23	brood 6	10.5	brown	1	0	1	1
25	brood 6	12	brown	1	NA	1	1
27	brood 6	12	brown	1	1	1	1
28	brood 6	12	red	1	2	1	1
29	brood 9	12	no pigment	1	1	1	2
31	brood 6	12	brown	2	1	0	2
33	brood 6	12	red	1	2	1	1
36	brood 9	12	brown	1	0	1	0
38	brood 4	10.5	brown	0	0	0	0
41	brood 7	12	red	1	1	0	1
42	brood 7	12	red	1	2	1	1
43	brood 7	12	orange/red	2	1	2	1
44	brood 7	12	brown	1	1	1	1
45	brood 7	12	brown	2	0	0	1
49	brood 11	11	brown	0	0	1	1
51	brood 8	10	brown	0	1	1	1
53	brood 8	11.5	brown	0	2	1	1
57	brood 8	10.5	brown	1	1	1	0
59	brood 11	11.5	no pigment	0	NA	1	1
60	brood 11	12	brown	0	0	1	2
62	brood 11	11	brown	2	2	1	1
65	brood 14	12	brown	0	0	1	1
66	brood 15	12	brown	2	1	1	1
69	brood 18	11.5	no pigment	0	1	1	2
71	brood 18	12	brown	1	1	1	0
77	brood 17	10	red	2	2	1	1
83	brood 19	12	no pigment	0	0	1	2
85	brood 20	12	brown	1	1	0	1
86	brood 20	10	brown	2	1	1	1
87	brood 20	12	red	2	2	1	1
88	brood 20	10	brown	1	1	1	0
90	brood 20	10.5	brown	1	0	0	0
93	brood 24	12	orange	0	1	2	2
100	brood 24	8.5	no pigment	1	2	1	2
101	brood 24	11.5	brown	NA	1	1	1
102	brood 25	12	no pigment	0	0	0	2
104	brood 25	12	brown	1	1	1	0
105	brood 25	11	orange/red	1	1	2	0
106	brood 25	11	brown	1	1	1	0
109	brood 26	12	red	1	1	1	1
116	brood 28	12	orange/red	0	1	2	0
118	brood 29	12	brown	1	1	0	1
119	brood 29	12	brown	0	1	1	1
121	brood 30	12	brown	0	1	1	1
122	brood 30	10.5	red	0	1	1	1
123	brood 30	12	brown	0	0	0	0
124	brood 30	11	brown	2	1	0	1
135	brood 32	12	no pigment	1	0	1	2
136	brood 32	10	red	1	2	0	0
150	brood 34	12	orange	1	0	2	1
151	brood 34	11	red	1	2	1	0
152	brood 34	10	brown	2	1	1	0
153	brood 34	12	no pigment	1	1	1	2
154	brood 34	12	brown	1	1	1	1
155	brood 34	10	orange	1	1	2	1
156	brood 34	12	brown	0	1	1	1
157	brood 34	12	red	1	2	1	0
158	brood 34	10	red	2	2	1	1
160	brood 34	10	red	1	2	1	0
161	brood 34	12	brown	1	1	1	1
162	brood 34	12	brown	2	2	0	1
163	brood 34	12	brown	1	1	0	1
164	brood 34	11.5	brown	1	0	1	1
165	brood 34	12	brown	0	1	1	0
166	brood 34	12	brown	2	1	0	0
167	brood 34	12	brown	1	1	1	1
168	brood 34	12	brown	1	1	1	0
169	brood 34	12	brown	0	1	1	0
170	brood 34	12	orange	0	0	2	1
171	brood 34	12	no pigment	2	0	2	2
172	brood 34	12	no pigment	1	2	1	2
173	brood 34	12	no pigment	0	1	2	2
174	brood 34	12	no pigment	1	0	2	2
175	brood 34	11	orange	2	1	2	1
176	brood 34	10.5	orange	1	1	0	1
